# Supplementary material for: Whole-genome sequence of the bovine blood fluke Schistosoma bovis supports interspecific hybridization with S. haematobium
Source: PLoS Pathog. 2019 Jan 23;15(1):e1007513. doi: 10.1371/journal.ppat.1007513 (PMC6361461; doi:10.1371/journal.ppat.1007513)
Supplement: S1 Data — (TGZ) [file ppat.1007513.s002.tgz]

Archive with 14 entries (14 files):
- c_sinensis.fa
- e_caproni.fa
- e_granulos.fa
- f_hepatica.fa
- h_diminuta.fa
- o_viverrin.fa
- s_bovis.fa
- s_haematob.fa
- s_japonicu.fa
- s_mansoni.fa
- s_mediterr.fa
- t_asiatica.fa
- t_regenti.fa
- t_solium.fa
