# Supplementary material for: Whole-genome sequence of the bovine blood fluke Schistosoma bovis supports interspecific hybridization with S. haematobium
Source: PLoS Pathog. 2019 Jan 23;15(1):e1007513. doi: 10.1371/journal.ppat.1007513 (PMC6361461; doi:10.1371/journal.ppat.1007513)
Supplement: S2 Data — (GZ) [file ppat.1007513.s003.gz]

Archive with 1 entries (1 files):
- mitochodrial_repeats.fa
