# Supplementary material for: Whole-genome sequence of the bovine blood fluke Schistosoma bovis supports interspecific hybridization with S. haematobium
Source: PLoS Pathog. 2019 Jan 23;15(1):e1007513. doi: 10.1371/journal.ppat.1007513 (PMC6361461; doi:10.1371/journal.ppat.1007513)
Supplement: S2 Data — (GZ) [file ppat.1007513.s003.gz › mitochodrial_repeats.fa]

>Sbovis_mitochondrial_repeat_unit1
GTTTTTTTTTGGTGGTGGTAAGTTTAGTTGTATTTTAGTTCCAATAAAAATTTTTTGTAAAAAGTATGTT
TTAATTCATTTATATATAATATATTATAATATAGTATAATGTAAAATAAGTATAGTATAGTAGGGGGAAA
AATAATAAGGTGAGCGTATTGCATACCTATAGGCAAATGTGATTGTATTATCTGTAGAATGGGTGTAGGC
AAATATGATTATACTCCTTAAATTGGTTTAGTCTATAGGGGTTGTATTTAGAGTTCGTAGTTTAAGGTCT
AAGGATTCTAAAGCAAATGTGATTGTACTCCTAAAATTATGTTAGTCTATAGAGGGTGTATTTTAAAGAT
AAATGCATTTTAATTTCTTGTAAGGGGGATGTACAACAAATTTGTTTAAATTTGGATTTTATGCTTTAAT
ATTGCTTTCAATTGAGGTAAATTTAATGATATTTTTTATATTTTTATGTATTCAATTGTGGTTATATTTT
AAGGTATAAAAAGTTGTTGTTTCTGTAATCTTTTTT

>Sbovis mitochondrial_repeat_unit2
GTTTTTTTTGGTGGTGGTAAGTTTAGTTGTATTTTAGTTCCAATAAAAATTTTTTGTAAAAAGTATGTTT
TAATTCATTTATATATAATATATTATAATATAATATAATGTAAAATAAGTATAGTATAGTAGGGGGGAAA
AATAATAAGGTGAGCGTATCGCATTCCTATAGGCAAATGTGATTGTATTATCTGTAGAATGGGTGTAGGC
AAATATGATTATACTCCTTAAATTGGTTTAGTCTATAGGGTTGTATTTAGAGTTCGTAGTTTAAGGTCTA
AGGATTCTAAAGCAAATGTGATTGTACTCCTAAAATTATGTTAGTCTATAGAGGGTGTATTAGGGTTTGT
GTTTGTTAGGAATGGTTAAATAGTTGGATAGAAAGGCTTATAGTAAGCTTCACCATCGAATGGTGAGTAA
GATTTAAAAATCTCTATTTATATCTGTTTTGTTTTT

>Sspindale mitochondrial_repeat_region (NC_008067.1 region 5,326-7817)
GTTTATAAGATTGTAATTATTAAGAGTATTAGTTAGACTTATTATAGTTAGTGTAGGCAAATCTG
ATTGTACTCCTACAGTTATATAGTTAAGTAGGGGATATTGGTTAGAGTAAAAAGTAGTCTAAAATAGTAT
TGTATATATAATATATAATGAAATAATAGTCAAATAATATAGAGTTTAGTTAAGGAACTTAAGATATGGG
TGTTATACTAAAGGGGTGTTTATAATAAGGTGAACGGATTGAACGTGTATAGGTAAATGGGGGAATAAAG
TGATGGTGTAGTAATTGGGGTCGTATAGATCCCAGCAATTGTGATAAGTTTATATTTATTTGTAATTTAA
AAGTTAAGTTTAGGATAGGATACTTAGTTTAAGTTTCATCGTGAATTGGTGGATTAGGTTTATTGACCTC
TATCTGTGCTGTTAAGTTTATAAGCAATATAAGTGTGTGAGATAAATTAAGTAAGGTTAACAACAAATTA
TGTTTATAAAGATAGAAGAATTGTTGTATTAGTGATCTGGTTTTGTTTTTTTTGGTGGATAAGTTAGATT
TAGAGATAGAATTTAGATGTTGTAAGGGGGTTATATTGTAAGTTTTCTTAAATTTAAATTATTTTTAAAA
AATACGTATTCTATAGAGGTGATTCAGAGTATGAATATCTTTACATTTTGGTCATTTAAATGTGGTAATA
AAATAGAATAAAAAAAGTTTATAAAAAGGGTTATATTTGGGAAAAGTAGGCAAATCTGATTGTACTCCTA
GAGTTATATAGTTAAGTAGGGGATATTGGTTAGACTTATTATAGTTAGTGTAGGCAAATCTGATTGTACT
CCTAGAGTTATATAGTTAAGTAGGGGATATTGGTTAGAGTAAAAAGTAGTCTAAAATAGTATTGTATATA
TAATATATAATGAAATAATAGTAAAATAATATAGAGTTTAGTTAAGGAACTTAAGATATGGGTGTTATAC
TAAAGGGGTGTTTATAATAAGGTGAACGGATTGAACGTGTATAGGTAAATGGGGGAATAAAGTGATGGTG
TAGTAATTGGGGTCGTATAGATCCCAGCAATTGTGATAAGTTTATATTTATTTGTAATTTAAAAGTTAAG
TTTAGGATAGGATACTTAGTTTAAGTTTCATCGTGAATTGGTGGATTAGGTTTATTGACCTCTATCTGAA
TAATATAGAGTTTAGTTAAGGAACTTAAGATATGGGTGTTATACTAAAGGGGTGTTTATAATAAGGTGAA
CGGATTGAATGTGTATAGGTAAATGGGGGAATAAAGTGATGGTGTAGTAATTGGGGTCGTATAGATCCCA
GCAATTGTGATAAGTTTATATTTATTTGTAATTTAAAAGTTAAGTTTAGGATAGGATACTTAGTTTAAGT
TTCATCGTGAATTGGTGGATTAGGTTTATTGACCTCTATCTGTGCTGTTAAGTTTATAAGCAATATAAGT
GTGTGAGATAAATTAAGTAAGGTTAACAACAAATTATGTTTATAAAGATAGAAGAATTGTTGTATTAGTG
ATCTGGTTTTGTTTTTTTTTGGTGGATAAGTTAGATTTAGAGATAGAATTTAGATGTTGTAAGGGGGTGA
TATTGTAAGTTTTCTTAAATTTAAATTATTTTTAAAAAATACGTATTCTATAGAGGTGATTCAGAGTATG
AATATCTTTACATTTTGGTCATTTAAATGTGGTAATAAAATAGAATAAAAAAAGTTTATAAAAAGGGTTA
TATTTGGGAAAAGTAGGCAAATCTGATTGTACTCCTAGAGTTATATAGTTAAGTAGGGGATATTGGTTAG
AGTAAAAAGTAGTCTAAAATAGTATTGTATATATAATATATAATGAAATAATAGTAAATTAATATAGAGT
TTAGTTAAGGAACTTAAGATATGGGTGTTATACTAAAGGGGTGTTTATAATAAGGTGAACGGATTGAACG
TGTATAGGTAAATGGGGGAATAAAGTGATGGTGTAGTAATTGGGGTCGTATAGATCCCAGCAATTGTGAT
AAGTTTATATTTATTTGTAATTTAAAAGTTAAGTTTAGGATAGGATACTTAGTTTAAGTTTCATCGTGAA
TTGGTGGATTAGGTTTATTGACCTCTATCTGGATTAGGATAAACTGCAGTCAGATGGGATGCTTATCTTA
TTGGTTGAAGGTTGTTTATACTTATGTTTGTTCATTTTGTTTAAGTGGGGTTGTTGTTCCTATAATATTT
TTTGTTGTTGTTAAGTTTATTTTTTATTTTTTGTTGGGGTTATGGAGTTTTATTTCTTTCTATTTRGCTT
GGGTGTATTTGATTATATTTTTTATTTTAGTTATATTATTTTATTTGTTTAGTATATAAGTTTGTAGTAA
TATGTTTTTAGTGTAGTAGATTTTAGGTTTAGAATGCATATCTGTATAATGAATGTTTTTAATTTTATTA
TTCGTGAGTTTAGGTTGTTATTTTTAATTTAGTAATAGTGACTTAAT

>Smansoni mitochondrial_repeat_region (HE601612.1 position 14,416-19871)
GCATG
AATGTATAAAGTAGAAAATTGTATGGTAGTATATGTATTTCGTGCAGATAAGATGTTTGTAGTCTCTACT
TGGCAGTGGTAGAAGTGTTTAACTTGATGAAGGGGATAGGTGTATGTTCTGTCCTTTGTTTTTGAATAGT
GGTTTCGGTTTTGTTTTTTTTTTTGGTGGGGGTTAAAGTATAGGATTAAGTTAATTTAATGGTAAGTAAA
ATGATTTCCGAAAAAAGACCTAAATTTGTGTTATATATATATAATATATACAATTATAATATAGAAGGAG
AAAAGATGTAAAAATAGGATTTAGGGAGGAGGAAAATTTATAGGTTTTGATAATAAATTTTTCTTGTAAG
GGGGTACCCTTACAGAATTTTCAAATTTTCCTTTTATTGTCTAAAATTAGGTATCAATTGAGGTAATTTT
ACTTGAGAAATTTTTTGATAATTAGGTGTTCAACTGTGGTTGATTTTTTGGATGATAGATTTATTAAAAA
TATTAAAAGGTATAGTCAATTGTGGTAGAAAGGTAATAGGATTTATAGGGTTACCTTCCCTTGGTTTCTT
AGTGTTATAGCCCATACTCCTTTAGTCTTTTAGTATTATCGTCTATAGTCCCTTGGTTTCTTAGTGTTAT
AGCCCATACTCCTTTAGTCTTTTAGTATTATCGTCTATAGTCCCTTGGTTTCTTAGTGTTATAGCCCATA
CTCCTTTAGTCTTTTAGTATTATCGTCTATAGTCCCTTGGTTTCTTAGTGTTATAGCCCATACTCCTTTA
GTCTTTTAGTATTATCGTCTATAGTCCCTTGGTTTCTTAGTGTTATAGCCCATACTCCTTTAGTCTTTTA
GTATTATCGTCTATAGTCCCTTGGTTTCTTAGTGTTATAGCCCATACTCCTTTAGTCTTTTAGTATTATC
GTCTATAGTCCCTTGGTTTCTTAGTGTTATAGCCCATACTCCTTTAGTCTTTTAGTATTATCGTCTATAG
TACGGTAGGTGGGTAAGGTAGAAAATGTTGTTTGTTTGATTCTGTATTTCGTGCAGATAAGATGTTTGTA
GTCTCTACTTGGCAGTGGTAGAAGTGTTTAACTTGATGAAGGGGATAGGTGTATGTTCTGTCCTTTGTTT
TTGAATAGTGGTTTCGGTTTTGTTTTTTTTTTTTGGTGGGGGTTAAAGTATAGGATTAAGTTAATTTAAT
GGTAAGTAAAATGATTTCCGAAAAAAGACCTAAATTTGTGTTATATATATAATATATACAATTATAATAT
AGAAGGAGAAAAGATGTAAAAATAGGATTTAGGGAGGAGGAAAATTTATAGGTTTTGATAATAAATTTTT
CTTGTAAGGGGGTACCCTTACAGAATTTTCAAATTTTCCTTTTATTGTCTAAAATTAGGTATCAATTGAG
GTAATTTTACTTGAGAAATTTTTTGATAATTAGGTGTTCAACTGTGGTTGATTTTTTGGATGATAGATTT
ATTAAAAATATTAAAAGGTATAGTCAATTGTGGTAGAAAGGTAATAGGATTTATAGGGTTACCTTCCCTT
GGTTTCTTAGTGTTATAGCCCATACTCCTTTAGTCTTTTAGTATTATCGTCTATAGTCCCTTGGTTTCTT
AGTGTTATAGCCCATACTCCTTTAGTCTTTTAGTATTATCGTCTATAGTCCCTTGGTTTCTTAGTGTTAT
AGCCCATACTCCTTTAGTCTTTTAGTATTATCGTCTATAGTCCCTTGGTTTCTTAGTGTTATAGCCCATA
CTCCTTTAGTCTTTTAGTATTATCGTCTATAGTCCCTTGGTTTCTTAGTGTTATAGCCCATACTCCTTTA
GTCTTTTAGTATTATCGTCTATAGTCCCTTGGTTTCTTAGTGTTATAGCCCATACTCCTTTAGTCTTTTA
GTATTATCGTCTATAGTCCCTTGGTTTCTTAGTGTTATAGCCCATACTCCTTTAGTCTTTTAGTATTATC
GTCTATAGTCCCTTGGTTTCTTAGTGTTATAGCCCATACTCCTTTAGTCTTTTAGTATTATCGTCTATAG
TACGGTAGGTGGGTAAGGTAGAAAATGTTGTTTGTTTGATTCTGTATTTCGTGCAGATAAGATGTTTGTA
GTCTCTACTTGGCAGTGGTAGAAGTGTTTAACTTGATGAAGGGGATAGGTGTATGTTCTGTCCTTTGTTT
TTGAATAGTGGTTTCGGTTTTGTTTTTTTTTTTTGGTGGGGGTTAAAGTATAGGATTAAGTTAATTTAAT
GGTAAGTAAAATGATTTCCGAAAAAAGACCTAAATTTGTGTTATATATATAATATATACAATTATAATAT
AGAAGGAGAAAAGATGTAAAAATAGGATTTAGGGAGGAGGAAAATTTATAGGTTTTGATAATAAATTTTT
CTTGTAAGGGGGTACCCTTACAGAATTTTCAAATTTTCCTTTTATTGTCTAAAATTAGGTATCAATTGAG
GTAATTTTACTTGAGAAATTTTTTGATAATTAGGTGTTCAACTGTGGTTGATTTTTTGGATGATAGATTT
ATTAAAAATATTAAAAGGTATAGTCAATTGTGGTAGAAAGGTAATAGGATTTATAGGGTTACCTTCCCTT
GGTTTCTTAGTGTTATAGCCCATACTCCTTTAGTCTTTTAGTATTATCGTCTATAGTCCCTTGGTTTCTT
AGTGTTATAGCCCATACTCCTTTAGTCTTTTAGTATTATCGTCTATAGTCCCTTGGTTTCTTAGTGTTAT
AGCCCATACTCCTTTAGTCTTTTAGTATTATCGTCTATAGTCCCTTGGTTTCTTAGTGTTATAGCCCATA
CTCCTTTAGTCTTTTAGTATTATCGTCTATAGTCCCTTGGTTTCTTAGTGTTATAGCCCATACTCCTTTA
GTCTTTTAGTATTATCGTCTATAGTCCCTTGGTTTCTTAGTGTTATAGCCCATACTCCTTTAGTCTTTTA
GTATTATCGTCTATAGTCCCTTGGTTTCTTAGTGTTATAGCCCATACTCCTTTAGTCTTTTAGTATTATC
GTCTATAGTCCCTTGGTTTCTTAGTGTTATAGCCCATACTCCTTTAGTCTTTTAGTATTATCGTCTATAG
TCCCTTGGTTTCTTAGTGTTATAGCCCATACTCCTTTAGTCTTTTAGTATTATCGTCTATAGTCCCTTGG
TTTCTTAGTGTTATAGCCCATACTCCTTTAGTCTTTTAGTATTATCGTCTATAGTCCCTTGGTTTCTTAG
TGTTATAGCCCATACTCCTTTAGTCTTTTAGTATTATCGTCTATAGTCCCTTGGTTTCTTAGTGTTATAG
CCCATACTCCTTTAGTCTTTTAGTATTATCGTCTATAGTCCCTTGGTTTCTTAGTGTTATAGCCCATACT
CCTTTAGTCTTTTAGTATTATCGTCTATAGTACGGTAGGTGGGTAAGGTAGAAAATGTTGTTTGTTTGAT
TCTGTATTTCGTGCAGATAAGATGTTTGTAGTCTCTACTTGGCAGTGGTAGAAGTGTTTAACTTGATGAA
GGGGATAGGTGTATGTTCTGTCCTTTGTTTTTGAATAGTGGTTTCGGTTTTGTTTTTTTTTTTTGGTGGG
GGTTAAAGTATAGGATTAAGTTAATTTAATGGTAAGTAAAATGATTTCCGAAAAAAGACCTAAATTTGTG
TTATATATATAATATATACAATTATAATATAGAAGGAGAAAAGATGTAAAAATAGGATTTAGGGAGGAGG
AAAATTTATAGGTTTTGATAATAAATTTTTCTTGTAAGGGGGTACCCTTACAGAATTTTCAAATTTTCCT
TTTATTGTCTAAAATTAGGTATCAATTGAGGTAATTTTACTTGAGAAATTTTTTGATAATTAGGTGTTCA
ACTGTGGTTGATTTTTTGGATGATAGATTTATTAAAAATATTAAAAGGTATAGTCAATTGTGGTAGAAAG
GTAATAGGATTTATAGGGTTACCTTCCCTTGGTTTCTTAGTGTTATAGCCCATACTCCTTTAGTCTTTTA
GTATTATCGTCTATAGTCCCTTGGTTTCTTAGTGTTATAGCCCATACTCCTTTAGTCTTTTAGTATTATC
GTCTATAGTCCCTTGGTTTCTTAGTGTTATAGCCCATACTCCTTTAGTCTTTTAGTATTATCGTCTATAG
TACGGTAGGTGGGTAAGGTAGAAAATGTTGTTTGTTTGATTCTGTATTTCGTGCAGATAAGATGTTTGTA
GTCTCTACTTGGCAGTGGTAGAAGTGTTTAACTTGATGAAGGGGATAGGTGTATGTTCTGTCCTTTGTTT
TTGAATAGTGGTTTCGGTTTTGTTTTTTTTTTTTGGTGGGGGTTAAAGTATAGGATTAAGTTAATTTAAT
GGTAAGTAAAATGATTTCCGAAAAAAGACCTAAATTTGTGTTATATATATAATATATACAATTATAATAT
AGAAGGAGAAAAGATGTAAAAATAGGATTTAGGGAGGAGGAAAATTTATAGGTTTTGATAATAAATTTTT
CTTGTAAGGGGGTACCCTTACAGAATTTTCAAATTTTCCTTTTATTGTCTAAAATTAGGTATCAATTGAG
GTAATTTTACTTGAGAAATTTTTTGATAATTAGGTGTTCAACTGTGGTTGATTTTTTGGATGATAGATTT
ATTAAAAATATTAAAAGGTATAGTCAATTGTGGTAGAAAGGTAATAGGATTTATAGGGTTACCTTCCCTT
GGTTTCTTAGTGTTATAGCCCATACTCCTTTAGTCTTTTAGTATTATCGTCTATAGTCCCTTGGTTTCTT
AGTGTTATAGCCCATACTCCTTTAGTCTTTTAGTATTATCGTCTATAGTCCCTTGGTTTCTTAGTGTTAT
AGCCCATACTCCTTTAGTCTTTTAGTATTATCGTCTATAGTCCCTTGGTTTCTTAGTGTTATAGCCCATA
CTCCTTTAGTCTTTTAGTATTATCGTCTATAGTCCCTTGGTTTCTTAGTGTTATAGCCCATACTCCTTTA
GTCTTTTAGTATTATCGTCTATAGTCCCTTGGTTTCTTAGTGTTATAGCCCATACTCCTTTAGTCTTTTA
GTATTATCGTCTATAGTACGGTAGGTGGGTAAGGTAGAAAATGTTGTTTGTTTGATTCTGTATTTCGTGC
AGATAAGATGTTTGTAGTCTCTACTTGGCAGTGGTAGAAGTGTTTAACTTGATGAAGGGGATAGGTGTAT
GTTCTGTCCTTTGTTTTTGAATAGTGGTTTCGGTTTTGTTTTTTTTTTTGGTGGGGGTTAAAGTATAGGA
TTAAGTTAATTTAATGGTAAGTAAAATGATTTCCGAAAAAAGACCTAAATTTGTGTTATATATATAATAT
ATACAATTATAATATAGAAGGAGAAAAGATGTAAAAATAGGATTTAGGGAGGAGGAAAATTTATAGGTTT
TGATAATAAATTTTTCTTGTAAGGGGGTACCCTTACAGAATTTTTGGGGTAGTGGTTGGAT
